# Supplementary material for: Comparative Rice Bran Metabolomics across Diverse Cultivars and Functional Rice Gene–Bran Metabolite Relationships
Source: Metabolites. 2018 Oct 9;8(4):63. doi: 10.3390/metabo8040063 (PMC6315861; doi:10.3390/metabo8040063)
Supplement: Supplementary file 1 [file metabolites-08-00063-s001.zip]

Archive with 2 entries (2 files):
- Supplementary Table 1 & 2.xlsx
- Supplementary Table 3_PES_Significant sub-pathways.pdf
